# Supplementary material for: Epidemiological Characteristics of Infectious Diseases Among Travelers Between China and Foreign Countries Before and During the Early Stage of the COVID-19 Pandemic
Source: Front Public Health. 2021 Nov 3;9:739828. doi: 10.3389/fpubh.2021.739828 (PMC8634889; doi:10.3389/fpubh.2021.739828)
Supplement: Supplementary Table 1 — Detection of age-specific infectious diseases among travelers at Shanghai Port, China, Jan 2019–Apr 2020. [file Data_Sheet_1.ZIP]

Archive with 6 entries (5 files):
- Supplementary tables/Table_S1.xlsx
- Supplementary tables/Table_S2.xlsx
- Supplementary tables/Table_S3.xlsx
- Supplementary tables/Table_S4.xlsx
- Supplementary tables/Table_S5.xlsx
- Supplementary tables/
