# Supplementary material for: Epidemiological Characteristics of Infectious Diseases Among Travelers Between China and Foreign Countries Before and During the Early Stage of the COVID-19 Pandemic
Source: Front Public Health. 2021 Nov 3;9:739828. doi: 10.3389/fpubh.2021.739828 (PMC8634889; doi:10.3389/fpubh.2021.739828)
Supplement: Supplementary Table 1 — Detection of age-specific infectious diseases among travelers at Shanghai Port, China, Jan 2019–Apr 2020. [file Data_Sheet_1.ZIP › Supplementary tables/Table_S1.xlsx]

## Sheet: Table
					Entering Shanghai, China												leaving Shanghai, China									Total
Age		Male				Female				Total				Male				Female				Total
	Cases	Population	Rates		Cases	Population	Rates		Cases	Population	Rates		Cases	Population	Rates		Cases	Population	Rates		Cases	Population	Rates		Cases	Population	Rates
1-14	0	77	0		0	64	0		0	141	0		0	354	0		0	267	0		0	621	0		0	762	0
15-19	3	1662	0.180505		4	1740	0.229885		7	3402	0.205761		1	1999	0.050025		1	1968	0.050813		2	3967	0.0504159		9	7369	0.122133
20-24	18	2253	0.798935		17	2880	0.590278		35	5133	0.681862		14	2155	0.649652		13	2352	0.552721		27	4507	0.599068		62	9640	0.643154
25-29	27	3358	0.80405		16	3148	0.508259		43	6506	0.660928		13	1195	1.08787		12	928	1.2931		25	2123	1.17758		68	8629	0.78804
30-34	43	2736	1.57164		19	2135	0.88993		62	4871	1.27284		8	874	0.915332		8	375	2.13333		16	1249	1.28102		78	6120	1.27451
35-39	40	2126	1.88147		15	1564	0.959079		55	3690	1.49051		10	634	1.57729		4	182	2.1978		14	816	1.71569		69	4506	1.53129
40-44	54	1761	3.06644		24	1101	2.17984		78	2862	2.72537		2	375	0.533333		1	102	0.980392		3	477	0.628931		81	3339	2.42588
45-49	47	1596	2.94486		16	834	1.91847		63	2430	2.59259		3	360	0.833333		2	49	4.08163		5	409	1.22249		68	2839	2.39521
50-54	37	1290	2.86822		20	691	2.89436		57	1981	2.87733		4	223	1.79372		0	36	0		4	259	1.5444		61	2240	2.72321
55-59	31	1117	2.77529		14	513	2.72904		45	1630	2.76074		1	115	0.869565		2	14	14.2857		3	129	2.32558		48	1759	2.72882
60-64	14	482	2.90456		11	247	4.45344		25	729	3.42936		2	48	4.16667		1	3	33.3333		3	51	5.88235		28	780	3.58974
65-69	5	228	2.19298		2	123	1.62602		7	351	1.9943		1	9	11.1111		1	3	33.3333		2	12	16.6667		9	363	2.47934
70+	5	64	7.8125		0	27	0		5	91	5.49451		3	4	75		1	3	33.3333		4	7	57.1429		9	98	9.18367
Total	324	18750	1.728		158	15067	1.04865		482	33817	1.42532		62	8345	0.74296		46	6282	0.732251		108	14627	0.738361		590	48444	1.2179
