# Supplementary material for: Epidemiological Characteristics of Infectious Diseases Among Travelers Between China and Foreign Countries Before and During the Early Stage of the COVID-19 Pandemic
Source: Front Public Health. 2021 Nov 3;9:739828. doi: 10.3389/fpubh.2021.739828 (PMC8634889; doi:10.3389/fpubh.2021.739828)
Supplement: Supplementary Table 1 — Detection of age-specific infectious diseases among travelers at Shanghai Port, China, Jan 2019–Apr 2020. [file Data_Sheet_1.ZIP › Supplementary tables/Table_S2.xlsx]

## Sheet: Table_5
					Entering Shanghai, China												Leaving Shanghai,China									Total
Time		Male				Female				Total				Male				Female				Total
	Cases	Population	Rates		Cases	Population	Rates		Cases	Population	Rates		Cases	Population	Rates		Cases	Population	Rates		Cases	Population	Rates		Cases	Population	Rates
Jan-19	27	1187	2.27464		5	894	0.559284		32	2081	1.53772		3	349	0.859599			195	0		3	544	0.551471		35	2625	1.33333
Feb-19	20	975	2.05128		7	851	0.822562		27	1826	1.47864		4	271	1.47601		3	108	2.77778		7	379	1.84697		34	2205	1.54195
Mar-19	28	1437	1.9485		11	1094	1.00548		39	2531	1.54089		2	414	0.483092		2	363	0.550964		4	777	0.514801		43	3308	1.29988
Apr-19	30	1313	2.28484		14	910	1.53846		44	2223	1.97931		2	630	0.31746		4	465	0.860215		6	1095	0.547945		50	3318	1.50693
May-19	24	1036	2.3166		6	757	0.792602		30	1793	1.67317		9	1000	0.9		4	874	0.457666		13	1874	0.693703		43	3667	1.17262
Jun-19	10	1175	0.851064		15	906	1.65563		25	2081	1.20135		2	1194	0.167504		6	1138	0.527241		8	2332	0.343053		33	4413	0.747791
Jul-19	32	1354	2.36337		11	1049	1.04862		43	2403	1.78943		4	1657	0.2414		11	1390	0.791367		15	3047	0.492287		58	5450	1.06422
Aug-19	17	1833	0.927441		9	1706	0.52755		26	3539	0.734671		8	913	0.876232		5	630	0.793651		13	1543	0.842515		39	5082	0.767414
Sep-19	41	2896	1.41575		19	2866	0.662945		60	5762	1.04131		4	366	1.0929		2	239	0.83682		6	605	0.991736		66	6367	1.03659
Oct-19	21	1326	1.58371		16	1001	1.5984		37	2327	1.59003		3	257	1.16732		2	113	1.76991		5	370	1.35135		42	2697	1.55729
Nov-19	23	1041	2.20941		8	697	1.14778		31	1738	1.78366		6	344	1.74419		3	146	2.05479		9	490	1.83673		40	2228	1.79533
Dec-19	22	1153	1.90807		6	829	0.723764		28	1982	1.41271		8	385	2.07792		4	283	1.41343		12	668	1.79641		40	2650	1.50943
Jan-20	12	764	1.57068		9	618	1.45631		21	1382	1.51954		2	204	0.980392		0	112	0		2	316	0.632911		23	1698	1.35453
Feb-20	3	225	1.33333		7	167	4.19162		10	392	2.55102		2	57	3.50877		0	19	0		2	76	2.63158		12	468	2.5641
Mar-20	7	434	1.6129		7	300	2.33333		14	734	1.90736		2	124	1.6129		0	68	0		2	192	1.04167		16	926	1.72786
Apr-20	7	601	1.16473		8	422	1.89573		15	1023	1.46628		1	180	0.555556		0	139	0		1	319	0.31348		16	1342	1.19225
Total	324	18750	1.728		158	15067	1.04865		482	33817	1.42532		62	8345	0.74296		46	6282	0.732251		108	14627	0.738361		590	48444	1.2179
