# Supplementary material for: Epidemiological Characteristics of Infectious Diseases Among Travelers Between China and Foreign Countries Before and During the Early Stage of the COVID-19 Pandemic
Source: Front Public Health. 2021 Nov 3;9:739828. doi: 10.3389/fpubh.2021.739828 (PMC8634889; doi:10.3389/fpubh.2021.739828)
Supplement: Supplementary Table 1 — Detection of age-specific infectious diseases among travelers at Shanghai Port, China, Jan 2019–Apr 2020. [file Data_Sheet_1.ZIP › Supplementary tables/Table_S3.xlsx]

## Sheet: Table
				Number of test population entering Shanghai									Cases									Detection rates
Months	South-East Asia	Africa	Americas	Europe	Other territories	Western Pacific	Eastern Mediterranean	Total		South-East Asia	Africa	Americas	Europe	Other territories	Western Pacific	Eastern Mediterranean	Total		South-East Asia	Africa	Americas	Europe	Other territories	Western Pacific	Eastern Mediterranean	Total
2019-01-01	130	78	417	680	4	721	51	2081		1	1	3	9	0	18	0	32		0.769231	1.28205	0.719424	1.32353	0	2.49653	0	1.53772
2019-02-01	146	44	349	532	3	725	27	1826		0	0	10	4	0	13	0	27		0	0	2.86533	0.75188	0	1.7931	0	1.47864
2019-03-01	195	98	426	756	10	968	78	2531		3	3	6	13	1	12	1	39		1.53846	3.06122	1.40845	1.71958	10	1.23967	1.28205	1.54089
2019-04-01	195	69	390	664	2	846	57	2223		3	2	10	8	0	21	0	44		1.53846	2.89855	2.5641	1.20482	0	2.48227	0	1.97931
2019-05-01	143	66	378	509	1	649	47	1793		2	1	11	4	0	11	1	30		1.3986	1.51515	2.91005	0.785855	0	1.69492	2.12766	1.67317
2019-06-01	170	83	435	613	3	734	43	2081		0	0	5	5	0	15	0	25		0	0	1.14943	0.815661	0	2.0436	0	1.20135
2019-07-01	162	102	558	636	9	886	50	2403		5	2	11	8	0	16	1	43		3.08642	1.96078	1.97133	1.25786	0	1.80587	2	1.78943
2019-08-01	175	142	971	1333	25	850	43	3539		0	1	9	5	1	10	0	26		0	0.704225	0.92688	0.375094	4	1.17647	0	0.734671
2019-09-01	455	275	760	2062	72	1962	176	5762		6	12	10	13	2	15	2	60		1.31868	4.36364	1.31579	0.630456	2.77778	0.764526	1.13636	1.04131
2019-10-01	193	133	420	828	15	696	42	2327		3	11	8	4	0	9	2	37		1.5544	8.27068	1.90476	0.483092	0	1.2931	4.7619	1.59003
2019-11-01	125	71	338	605	2	552	45	1738		0	4	6	7	0	13	1	31		0	5.6338	1.77515	1.15702	0	2.35507	2.22222	1.78366
2019-12-01	164	84	342	597	12	743	40	1982		4	0	6	6	0	11	1	28		2.43902	0	1.75439	1.00503	0	1.48048	2.5	1.41271
2020-01-01	72	59	294	468	7	451	31	1382		2	2	7	4	0	6	0	21		2.77778	3.38983	2.38095	0.854701	0	1.33038	0	1.51954
2020-02-01	11	25	79	128	0	139	10	392		0	1	3	1	0	5	0	10		0	4	3.79747	0.78125	0	3.59712	0	2.55102
2020-03-01	27	23	164	189	2	309	20	734		0	1	6	3	0	4	0	14		0	4.34783	3.65854	1.5873	0	1.2945	0	1.90736
2020-04-01	22	33	328	273	2	352	13	1023		0	0	5	1	0	9	0	15		0	0	1.52439	0.3663	0	2.55682	0	1.46628
From Jan 2019 to Jan 2020	2325	1304	6078	10283	165	10783	730	31668		29	39	102	90	4	170	9	443		1.24731	2.9908	1.67818	0.875231	2.42424	1.57656	1.23288	1.39889
From Feb 2020 to Apr 2020	536	211	1165	1952	15	2539	162	6580		6	5	26	25	1	46	1	110		1.1194	2.36967	2.23176	1.28074	6.66667	1.81174	0.617284	1.67173
From Feb 2020 to Apr 2020	60	81	571	590	4	800	43	2149		0	2	14	5	0	18	0	39		0	2.46914	2.45184	0.847458	0	2.25	0	1.8148
Total	2385	1385	6649	10873	169	11583	773	33817		29	41	116	95	4	188	9	482		1.21593	2.96029	1.74462	0.873724	2.36686	1.62307	1.16429	1.42532
