# Supplementary material for: Epidemiological Characteristics of Infectious Diseases Among Travelers Between China and Foreign Countries Before and During the Early Stage of the COVID-19 Pandemic
Source: Front Public Health. 2021 Nov 3;9:739828. doi: 10.3389/fpubh.2021.739828 (PMC8634889; doi:10.3389/fpubh.2021.739828)
Supplement: Supplementary Table 1 — Detection of age-specific infectious diseases among travelers at Shanghai Port, China, Jan 2019–Apr 2020. [file Data_Sheet_1.ZIP › Supplementary tables/Table_S4.xlsx]

## Sheet: Table
Regions	Countries	Test population	Infectious diseases(cases)	Detection rates (%)
South-East Asia		2385	29	1.21593
	Bhutan	4	0	0
	Timor-Leste	4	0	0
	Maldives	4	0	0
	The People's Republic of Bangladesh	68	2	2.94118
	Myanmar	54	3	5.55556
	Nepal	37	0	0
	Sri Lanka	11	0	0
	Thailand	649	9	1.38675
	India	1204	6	0.498339
	Indonesia	350	9	2.57143
Africa		1376	41	2.97965
	Algeria	31	0	0
	Ethiopia	26	1	3.84615
	Angola	8	1	12.5
	Benin	8	1	12.5
	Botswana	12	0	0
	Burkina faso	14	0	0
	Burundi	8	0	0
	Equatorial Guinea	6	1	16.6667
	Togo	13	0	0
	Eritrea	3	0	0
	Cape Verde	7	0	0
	Gambia	5	0	0
	Congo (Brazzaville)	18	0	0
	Congo (DRC)	24	1	4.16667
	Republic of Congo	1	0	0
	Guinea	21	1	4.7619
	Guinea-Bissau	3	0	0
	Ghana	92	5	5.43478
	Gabon	9	1	11.1111
	Zimbabwe	95	2	2.10526
	Cameroon	125	5	4
	Comoros	14	0	0
	Cote d'Ivoire	6	0	0
	Kenya	36	1	2.77778
	Lesotho	5	0	0
	Liberia	3	0	0
	Rwanda	15	0	0
	Madagascar	16	0	0
	Malawi	2	1	50
	Mali	9	1	11.1111
	Mauritius	12	0	0
	Mauritania	3	0	0
	Mozambique	12	0	0
	Namibia	7	2	28.5714
	South Africa	437	3	0.686499
	South Sudan	4	0	0
	Niger	26	3	11.5385
	Nigeria	53	2	3.77358
	Sierra leone	20	1	5
	Senegal	34	2	5.88235
	Seychelles	3	0	0
	Sao Tome and Principe	1	0	0
	The Kingdom of eswatini	1	0	0
	Tanzania	37	1	2.7027
	Uganda	50	3	6
	Zambia	16	1	6.25
	Chad	20	1	5
	Central African	5	0	0
Americas		6649	116	1.74462
	Argentina	77	1	1.2987
	Antigua and Barbuda	3	0	0
	Barbados	4	0	0
	Bahamas	4	0	0
	Palestine	5	0	0
	Panama	14	1	7.14286
	Brazil	297	3	1.0101
	Bolivia	15	0	0
	Belize	3	0	0
	Dominican	3	0	0
	Dominica	3	0	0
	Ecuador	35	1	2.85714
	Columbia	116	1	0.862069
	Costa Rica	8	0	0
	Grenada	9	0	0
	Cuba	30	0	0
	Guyana	5	0	0
	Haiti	5	0	0
	Honduras	3	0	0
	Canada	1243	32	2.57442
	U.S.A	4405	74	1.67991
	Peru	36	0	0
	Mexico	173	1	0.578035
	El Salvador	6	1	16.6667
	Saint Kitts and Nevis	4	0	0
	Saint Lucia	3	0	0
	Suriname	3	0	0
	Trinidad and Tobago	6	0	0
	Guatemala	1	0	0
	Venezuela	52	1	1.92308
	Uruguay	5	0	0
	Jamaica	4	0	0
	Chile	69	0	0
Europe		10873	95	0.873724
	Albania	18	1	5.55556
	Azerbaijan	20	0	0
	Ireland	137	0	0
	Estonia	10	0	0
	Austria	106	2	1.88679
	Belarus	100	0	0
	Bulgaria	26	0	0
	Belgium	140	1	0.714286
	Iceland	7	0	0
	Bosnia and Herzegovina	9	0	0
	Poland	154	3	1.94805
	Denmark	92	1	1.08696
	Germany	1343	11	0.819062
	Russian federation	1411	11	0.779589
	France	1721	9	0.522952
	Finland	87	1	1.14943
	Georgia	26	1	3.84615
	Kazakhstan	235	1	0.425532
	Netherlands	312	3	0.961538
	Montenegro	15	0	0
	Kyrgyzstan	59	1	1.69492
	Czech Republic	34	1	2.94118
	Croatia	23	0	0
	Latvia	14	0	0
	Lithuania	26	0	0
	Luxembourg	2	0	0
	Romania	66	2	3.0303
	Malta	3	0	0
	Macedonia	3	0	0
	Moldova	17	0	0
	Norway	93	1	1.07527
	Portugal	67	1	1.49254
	Former South Macedonia	11	0	0
	Sweden	231	5	2.1645
	Switzerland	119	1	0.840336
	Serbia	105	0	0
	Serbia and Montenegro	55	0	0
	Cyprus	2	0	0
	Slovakia	27	0	0
	Slovenia	9	0	0
	Tajikistan	52	3	5.76923
	Turkey	146	2	1.36986
	Ukraine	452	4	0.884956
	Uzbekistan	139	6	4.31655
	Spain	512	5	0.976562
	Greece	42	1	2.38095
	Hungary	46	0	0
	Armenia	61	0	0
	Israel	43	1	2.32558
	Italy	786	4	0.508906
	The United Kingdom	1659	12	0.723327
Other territories
	Kiribati	2	0	0
	Marshall Islands	1	0	0
	Tonga	2	0	0
	Vanuatu	4	0	0
	Unknown	7	0	0
	Turkmenistan	153	4	2.61438
	Total	169	4	2.36686
Western Pacific		26219	296	1.12895
	Australia	1095	21	1.91781
	Papua new guinea	9	0	0
	North Korea	14	0	0
	The Philippines	561	8	1.42602
	Fiji	6	0	0
	The republic of korea	4107	62	1.50962
	Cambodia	34	1	2.94118
	Laos	152	2	1.31579
	Malaysia	917	8	0.87241
	Mongolia	136	3	2.20588
	Japan	2444	21	0.859247
	Brunei	1	0	0
	Singapore	976	20	2.04918
	New Zealand	212	1	0.471698
	Vietnam?	255	13	5.09804
	China	14784	108	0.730519
	China (Macau)	7	0	0
	China (Taiwan)	306	25	8.16993
	China (Hong Kong)	203	3	1.47783
Eastern Mediterranean		773	9	1.16429
	Afghanistan	14	1	7.14286
	The United Arab Emirates	5	0	0
	Egypt	87	0	0
	Pakistan	209	4	1.91388
	Djibouti	5	1	20
	Kuwait	2	0	0
	Lebanon	6	0	0
	Libya	1	0	0
	Morocco	150	1	0.666667
	Saudi Arabia	25	0	0
	Sudan	17	0	0
	Somalia	11	1	9.09091
	Tunisia	13	0	0
	Syria	11	0	0
	Yemen	48	1	2.08333
	Iraq	5	0	0
	Iran	147	0	0
	Jordan	17	0	0
Total		48444	590	1.2179
