# Supplementary material for: Epidemiological Characteristics of Infectious Diseases Among Travelers Between China and Foreign Countries Before and During the Early Stage of the COVID-19 Pandemic
Source: Front Public Health. 2021 Nov 3;9:739828. doi: 10.3389/fpubh.2021.739828 (PMC8634889; doi:10.3389/fpubh.2021.739828)
Supplement: Supplementary Table 1 — Detection of age-specific infectious diseases among travelers at Shanghai Port, China, Jan 2019–Apr 2020. [file Data_Sheet_1.ZIP › Supplementary tables/Table_S5.xlsx]

## Sheet: Sheet2
			Detection of passengers entering Shanghai, China(%)									Detection of passengers leaving Shanghai,China (%)
Month	HIV	Hepatitis C	Malaria	Pulmonary tuberculosis	Syphilis	Hepatitis E	Hepatitis B	Total		HIV	Hepatitis C	Malaria	Pulmonary tuberculosis	Syphilis	Hepatitis E	Hepatitis B	Total
Jan-19	0.0961076	0.144161	0	0	0.0480538	0	1.2494	1.53772		0.183824	0	0	0.183824	0.183824	0	0	0.551471
Feb-19	0.109529	0	0	0.0547645	0.219058	0	1.09529	1.47864		0	0	0	0	0.791557	0	1.05541	1.84697
Mar-19	0.0790202	0.0790202	0	0.0790202	0.19755	0	1.10628	1.54089		0	0	0	0.1287	0	0	0.3861	0.514801
Apr-19	0.134953	0.0899685	0	0	0.134953	0	1.61943	1.97931		0	0	0	0.0913242	0.0913242	0	0.365297	0.547945
May-19	0.0557724	0.0557724	0	0	0.167317	0.0557724	1.33854	1.67317		0.0533618	0.160085	0	0	0.106724	0	0.373533	0.693703
Jun-19	0.0480538	0	0	0.0480538	0.384431	0	0.720807	1.20135		0	0.0857633	0	0.0428816	0.0857633	0	0.128645	0.343053
Jul-19	0.0832293	0.0416146	0	0	0.416146	0	1.24844	1.78943		0.0656383	0.0328192	0	0.164096	0	0	0.229734	0.492287
Aug-19	0.0847697	0	0	0	0.0565131	0	0.593388	0.734671		0.129618	0.0648088	0	0.0648088	0.129618	0	0.453662	0.842515
Sep-19	0.104131	0.138841	0.0173551	0.0347102	0.0347102	0	0.711558	1.04131		0.165289	0	0	0	0	0	0.826446	0.991736
Oct-19	0.128921	0	0	0.0429738	0.171895	0	1.24624	1.59003		0	0	0	0	0.27027	0	1.08108	1.35135
Nov-19	0.0575374	0.0575374	0	0.0575374	0.172612	0	1.43843	1.78366		0	0.204082	0	0.204082	0	0	1.42857	1.83673
Dec-19	0.0504541	0.100908	0	0.0504541	0.353179	0	0.857719	1.41271		0	0	0.149701	0.598802	0.299401	0	0.748503	1.79641
Jan-20	0.0723589	0.0723589	0	0.0723589	0.0723589	0	1.2301	1.51954		0.316456	0	0	0	0	0	0.316456	0.632911
Feb-20	0.255102	0.255102	0	0.510204	0.510204	0	1.02041	2.55102		0	0	0	0	0	0	2.63158	2.63158
Mar-20	0	0.13624	0	0	0.13624	0	1.63488	1.90736		0	0	0	0	0	0	1.04167	1.04167
Apr-20	0	0.0977517	0	0.0977517	0	0	1.27077	1.46628		0	0	0	0	0	0	0.31348	0.31348
From Jan 2019 to Jan 2020	0.0884173	0.066313	0.00315776	0.0315776	0.167361	0.00315776	1.0389	1.39889		0.0569801	0.0569801	0.00712251	0.106838	0.0997151	0	0.405983	0.733618
From Feb 2019to Apr 2019	0.106383	0.0607903	0	0.0455927	0.182371	0	1.2766	1.67173		0	0	0	0.0888494	0.177699	0	0.488672	0.75522
From Feb 2020 to Apr 2020	0.0465333	0.1396	0	0.1396	0.1396	0	1.34946	1.8148		0	0	0	0	0	0	0.851789	0.851789
total	0.0857557	0.0709702	0.00295709	0.0384422	0.165597	0.00295709	1.05864	1.42532		0.0546934	0.0546934	0.00683667	0.10255	0.0957134	0	0.423874	0.738361
